# Supplementary material for: Paramyxovirus matrix protein redirects METTL3 for dual regulation of viral replication and immune evasion
Source: PLoS Pathog. 2025 Dec 1;21(12):e1013755. doi: 10.1371/journal.ppat.1013755 (PMC12680350; doi:10.1371/journal.ppat.1013755)
Supplement: S1 Data — (XLSX) [file ppat.1013755.s011.xlsx]

## Sheet: Fig.1
C	dsRNA+N colocalization efficiency						D	m6A+N colocalization efficiency
	Manders' coefficient							Manders' coefficient
		N vs EGFP	N vs dsRNA						N vs EGFP	N vs m6A
	image 1	0.457	0.692					image 1	0.543	0.748
	image 2	0.667	0.726					image 2	0.347	0.985
	image 3	0.311	0.829					image 3	0.206	0.994
	image 4	0.173	0.777					image 4	0.268	1
	image 5	0.148	0.587					image 5	0.116	0.999
	image 6	0.286	0.705					image 6	0.599	0.999
	image 7	0.318	0.652					image 7	0.397	0.793
	image 8	0.213	0.69					image 8	0.375	0.828
	ave	0.321625	0.70725					image 9	0.32	0.899
	stdev	0.170311	0.0737636					ave	0.352333	0.916111
								stdev	0.152135	0.101898
F	virus titers						H	virus titers
		n	TCID50/mL	average	stdev				n	TCID50/mL	average	stdev
	Empty vector	1	22000	17700	7447.82			control	1	4400	4100	793.725
		2	22000						2	3200
		3	9100						3	4700
	METTL3	1	110000	170000	55677.6			METTL3 KD	1	320	566.667	213.62
		2	220000						2	690
		3	180000						3	690
	METTL14	1	170000	233333	109697			METTL14 KD	1	1100	840	450.333
		2	360000						2	320
		3	170000						3	1100
	FTO	1	26000	19666.7	7767.45
		2	22000
		3	11000
	ALKBH5	1	15000	10866.7	7159.14
		2	2600
		3	15000
J	virus titers						K	cell viability
		TCID50/mL							RLU
	n	DMSO	STM2457	STM2457 +wash				n	DMSO	STM2457	STM2457 +wash
	1	19000000	69000	4400000				1	16250000	15810000	15370000
	2	6900000	26000	1100000				2	16180000	15610000	16420000
	3	11000000	26000	3200000				3	16210000	16050000	16660000
	ave	12300000	40333.3	2900000				ave	1.62133e+07	1.58233e+07	16150000
	stdev	5.50418e+06	22205.1	1.49399e+06				stdev	35118.8	220303	686076

## Sheet: Fig.2
B	METTL3 distribution
					relative ratio
	1	Nucleus	Cytoplasm+Nucleus	total	Nucleus	Cytoplasm+Nucleus
	mock	10	0	10	100	0
	infection	5	18	23	21.7391	78.2609
	2	Nucleus	Cytoplasm+Nucleus	total	Nucleus	Cytoplasm+Nucleus
	mock	11	3	14	78.5714	21.4286
	infection	4	12	16	25	75
	3	Nucleus	Cytoplasm+Nucleus	total	Nucleus	Cytoplasm+Nucleus
	mock	15	6	21	71.4286	28.5714
	infection	3	18	21	14.2857	85.7143
					Nucleus	Cytoplasm+Nucleus
			mock	1	100	0
				2	78.5714	21.4286
				3	71.4286	28.5714
				ave	83.3333	16.6667
				stdev	14.869	14.869
			infection	1	21.7391	78.2609
				2	25	75
				3	14.2857	85.7143
				ave	20.3416	79.6584
				stdev	5.49216	5.49216
E	dsRNA+METTL3 colocalization effic.				F
	Manders' coefficient				Manders' coefficient
		dsRNA vs EGFP	dsRNA vs F-MET3			dsRNA vs EGFP	dsRNA vs endo MET3
	image 1	0.508	0.794		image 1	0.306	1
	image 2	0.453	0.828		image 2	0.302	0.835
	image 3	0.425	0.975		image 3	0.401	0.614
	image 4	0.365	0.949		image 4	0.403	0.889
	image 5	0.425	0.659		image 5	0.418	0.52
	image 6	0.479	0.694		image 6	0.453	0.686
	image 7	0.508	0.719
	ave	0.451857	0.802571		ave	0.3805	0.757333
	stdev	0.0516863	0.123341		stdev	0.0621313	0.181227

## Sheet: Fig.3
C	METTL3 distribution
				relative ratio
1	Nucleus only	Cytoplasmic or Nucleus	total	Nucleus	Cytoplasmic or Nucleus
Emp+MET3	18	0	18	100	0
M+MET3	8	17	25	32	68
2	Nucleus only	Cytoplasmic or Nucleus	total	Nucleus	Cytoplasmic or Nucleus
Emp+MET3	11	1	12	91.6667	8.33333
M+MET3	5	16	21	23.8095	76.1905
3	Nucleus only	Cytoplasmic or Nucleus	total	Nucleus	Cytoplasmic or Nucleus
Emp+MET3	9	0	9	100	0
M+MET3	4	10	14	28.5714	71.4286
				Nucleus	Cytoplasmic or Nucleus
		Emp+MET3	1	100	0
			2	91.6667	8.33333
			3	100	0
			ave	97.2222	2.77778
			stdev	4.81125	4.81125
		M+MET3	1	32	68
			2	23.8095	76.1905
			3	28.5714	71.4286
			ave	28.127	71.873
			stdev	4.11329	4.11329
D	inf-METTL3 distribution
				relative ratio
0	Nucleus only	Cytoplasmic or Nucleus	total	Nucleus only	Cytoplasmic or Nucleus
1	15	0	15	100	0
2	10	0	10	100	0
3	10	0	10	100	0
			ave	100	0
			stdev	0	0
24	Nucleus only	Cytoplasmic or Nucleus	total	Nucleus only	Cytoplasmic or Nucleus
1	11	6	17	64.7059	35.2941
2	8	4	12	66.6667	33.3333
3	10	5	15	66.6667	33.3333
			ave	66.0131	33.9869
			stdev	1.13206	1.13206
48	Nucleus	Cytoplasm+Nucleus	total	Nucleus only	Cytoplasmic or Nucleus
1	0	16	16	0	100
2	0	8	8	0	100
3	0	10	10	0	100
			ave	0	100
			stdev	0	0

## Sheet: Fig.4
F	METTL3 distribution
					relative ratio
	1	Nucleus only	Cytoplasmic or Nucleus	total	Nucleus only	Cytoplasmic or Nucleus
	M+METTL3	6	12	18	33.3333	66.6667
	M-L106A/L107A+METTL3	10	3	13	76.9231	23.0769
	M-K258R+METTL3	10	2	12	83.3333	16.6667
	2	Nucleus only	Cytoplasmic or Nucleus		Nucleus only	Cytoplasmic or Nucleus
	M+METTL3	4	10	14	28.5714	71.4286
	M-L106A/L107A+METTL3	11	3	14	78.5714	21.4286
	M-K258R+METTL3	10	3	13	76.9231	23.0769
	3	Nucleus only	Cytoplasmic or Nucleus		Nucleus only	Cytoplasmic or Nucleus
	M+METTL3	6	13	19	31.5789	68.4211
	M-L106A/L107A+METTL3	11	4	15	73.3333	26.6667
	M-K258R+METTL3	14	2	16	87.5	12.5
					Nucleus only	Cytoplasmic or Nucleus
			M+METTL3	1	33.3333	66.6667
				2	28.5714	71.4286
				3	31.5789	68.4211
				ave	31.1612	68.8388
				stdev	2.40828	2.40828
			M-L106A/L107A +METTL3	1	76.9231	23.0769
				2	78.5714	21.4286
				3	73.3333	26.6667
				ave	76.2759	23.7241
				stdev	2.67834	2.67834
			M-K258R+METTL3	1	83.3333	16.6667
				2	76.9231	23.0769
				3	87.5	12.5
				ave	82.5855	17.4145
				stdev	5.32797	5.32797
G	METTL3 distribution
					relative ratio
	1	Nucleus only	Cytoplasmic or Nucleus	total	Nucleus only	Cytoplasmic or Nucleus
	DMSO	5	12	17	29.4118	70.5882
	LMB	10	1	11	90.9091	9.09091
	2	Nucleus only	Cytoplasmic or Nucleus	total	Nucleus only	Cytoplasmic or Nucleus
	DMSO	3	18	21	14.2857	85.7143
	LMB	9	2	11	81.8182	18.1818
	3	Nucleus only	Cytoplasmic or Nucleus	total	Nucleus only	Cytoplasmic or Nucleus
	DMSO	4	19	23	17.3913	82.6087
	LMB	9	1	10	90	10
					Nucleus only	Cytoplasmic or Nucleus
			DMSO	1	29.4118	70.5882
				2	14.2857	85.7143
				3	17.3913	82.6087
				ave	20.3629	79.6371
				stdev	7.98888	7.98888
			LMB	1	90.9091	9.09091
				2	80	20
				3	90	10
				ave	86.9697	13.0303
				stdev	6.05303	6.05303
D			H	METTL3 distribution
								relative ratio
				1	Nucleus only	Cytoplasmic or Nucleus	total	Nucleus only	Cytoplasmic or Nucleus
				si-Control	5	12	17	29.4118	70.5882
				si-Exportin-1	14	5	19	73.6842	26.3158
								relative ratio
				2	Nucleus only	Cytoplasmic or Nucleus	total	Nucleus only	Cytoplasmic or Nucleus
				si-Control	4	10	14	28.5714	71.4286
				si-Exportin-1	10	4	14	71.4286	28.5714
				3	Nucleus only	Cytoplasmic or Nucleus	total	Nucleus only	Cytoplasmic or Nucleus
				si-Control	7	15	22	31.8182	68.1818
				si-Exportin-1	18	6	24	75	25
								Nucleus only	Cytoplasmic or Nucleus
						si-Control	1	29.4118	70.5882
							2	28.5714	71.4286
							3	31.8182	68.1818
							ave	29.9338	70.0662
							stdev	1.68515	1.68515
						si-Exportin-1	1	73.6842	26.3158
							2	71.4286	28.5714
							3	75	25
							ave	73.3709	26.6291
							stdev	1.80621	1.80621

## Sheet: Fig.5
A
B
																																									#VALUE!
C

## Sheet: Fig.6
B	RIP assay
			Ct
		no.	N mRNA	relative enrichment	average	stdev
	METTL3-IgG	1	22.55	1	1	0
		2	22.84	1
		3	23.07	1
	METTL3-FLAG	1	32.55	1281.25	986.002	261.565
		2	32.87	893.506
		3	32.78	783.252
	input	1	21.54
		2	21.31
		3	21.35
C	SRAMP
	Position	Score	Classification
	17	0.352	Non-m6A site
	49	0.337	Non-m6A site
	124	0.379	Non-m6A site
	131	0.372	Non-m6A site
	145	0.42	Non-m6A site
	179	0.404	Non-m6A site
	189	0.366	Non-m6A site
	262	0.409	Non-m6A site
	317	0.525	Non-m6A site
	327	0.425	Non-m6A site
	355	0.46	Non-m6A site
	379	0.471	Non-m6A site
	386	0.54	m6A site (Low confidence)
	422	0.435	Non-m6A site
	544	0.347	Non-m6A site
	597	0.388	Non-m6A site
	607	0.547	m6A site (Low confidence)
	648	0.448	Non-m6A site
	688	0.453	Non-m6A site
	703	0.459	Non-m6A site
	712	0.477	Non-m6A site
	719	0.568	m6A site (Moderate confidence)
	739	0.549	m6A site (Low confidence)
	773	0.54	m6A site (Low confidence)
	832	0.576	m6A site (Moderate confidence)
	850	0.492	Non-m6A site
	867	0.494	Non-m6A site
	872	0.628	m6A site (High confidence)
	1028	0.358	Non-m6A site
	1051	0.352	Non-m6A site
	1146	0.637	m6A site (High confidence)
	1185	0.468	Non-m6A site
	1196	0.542	m6A site (Low confidence)
	1227	0.424	Non-m6A site
	1295	0.465	Non-m6A site
	1354	0.408	Non-m6A site
	1372	0.615	m6A site (High confidence)
	1405	0.46	Non-m6A site
	1410	0.539	m6A site (Low confidence)
	1418	0.477	Non-m6A site
	1427	0.6	m6A site (High confidence)
	1436	0.535	m6A site (Low confidence)
	1443	0.677	m6A site (Very high confidence)
	1461	0.435	Non-m6A site
	1507	0.49	Non-m6A site
	1541	0.348	Non-m6A site
E	MeRIP assay
	positions		no.	Ct		positions		relative enrichment	average	stdev
	N327	MeRIP	1	32.68		N327	MeRIP	1	1	0
			2	33.68				1
			3	32.95				1
		IgG	1	35			IgG	0.169184	0.281974	0.0976785
			2	35				0.338368
			3	35				0.338368
		Input	1	32.21		N872	MeRIP	14.4868	26.9682	11.6093
			2	33.21				37.4441
			3	33.21				28.9736
	N872	MeRIP	1	28.48			IgG	0.157854	0.263091	0.0911373
			2	28.11				0.315709
			3	28.48				0.315709
		IgG	1	35		N1146	MeRIP	245.005	195.039	61.1684
			2	35				126.822
			3	35				213.289
		Input	1	32.11			IgG	0.317905	0.400175	0.132905
			2	33.11				0.329116
			3	33.11				0.553504
	N1146	MeRIP	1	25.41		N1372-1443	MeRIP	85.4298	154.5	62.1825
			2	26.41				172.048
			3	26.41				206.024
		IgG	1	35			IgG	0.326842	0.404964	0.125461
			2	35				0.338368
			3	35				0.549681
		Input	1	33.12
			2	33.17
			3	33.92
	N1372-1443	MeRIP	1	26.97
			2	26.01
			3	26.45
		IgG	1	35
			2	35
			3	35
		Input	1	33.16
			2	33.21
			3	33.91

## Sheet: Fig.7
B	N mRNA stability
				Ct
				N	hb-actin
	0h	wt-N	1	14.44	16.78
			2	14.16	16.39
			3	14.54	16.7
	9h		1	14.97	18.78
			2	16.93	16.39
			3	15.42	16.7
	0h	N-872/1146	1	14.87	21.54
			2	14.97	21.31
			3	14.96	21.35
	9h		1	16.38	21.38
			2	16.55	21.53
			3	15.74	21.96
	0h	N-1372/11427/1443	1	13.99	21.54
			2	14.21	21.31
			3	14.16	21.35
	9h		1	15.22	20.38
			2	16.7	20.53
			3	17.59	19.96
	0h	N-all	1	14.36	20.38
			2	15.37	20.53
			3	16.55	19.96
	9h		1	15.39	20.38
			2	17.9	20.53
			3	18.48	19.96
			relative expression
		no.	1	2	3	average	stdev
	0h	wt-N	1	1	1	1	0
		N-872/1146	1	1	1	1	0
		N-1372/11427/1443	1	1	1	1	0
		N-all	1	1	1	1	0
	ActD 9h	wt-N	0.907519	0.790041	0.876606	0.858055	0.0608962
		N-872/1146	0.858565	1.01396	0.986233	0.952919	0.0828805
		N-1372/11427/1443	0.41466	0.273573	0.123279	0.270504	0.145715
		N-all	0.423373	0.417544	0.392292	0.41107	0.0165209
C	WB
E	mut viral titers
			hpi (TCID50/mL)
		no.	48	72	96
	wt	1	11000	32000	220000
		2	6900	26000	220000
		3	6700	32000	220000
		AVE	8200	30000	220000
		STDEV	2426.93	3464.1	0
			hpi (TCID50/mL)
		no.	48	72	96
	N-872/1146	1	6900	53000	190000
		2	2200	32000	260000
		3	2800	26000	690000
		AVE	3966.67	37000	380000
		STDEV	2557.99	14177.4	270740
			hpi (TCID50/mL)
		no.	48	72	96
	N-1372/1427/1443	1	2600	6900	110000
		2	5200	6900	110000
		3	2200	11000	44000
		AVE	3333.33	8266.67	88000
		STDEV	1628.91	2367.14	38105.1
			hpi (TCID50/mL)
		no.	48	72	96
	N-all	1	6900	15000	110000
		2	6900	22000	190000
		3	6900	11000	69000
		AVE	6900	16000	123000
		STDEV	0	5567.76	61538.6

## Sheet: Fig.8A-C
rownames(tcc$count)	empty.polyIC	M.polyIC	gene_id	a.value	m.value	p.value	q.value	rank	estimatedDEG	Geneid	Genbank_ID	Gbkey	Gene	Product
rna-NM_005101.4	2176	24	rna-NM_005101.4	7.8363	-6.47008	1.14982e-54	3.18276e-51	72	1	rna-NM_005101.4	NM_005101.4	mRNA	ISG15	ISG15 ubiquitin like modifier
rna-NM_002038.4	12241	44	rna-NM_002038.4	9.51952	-8.08758	4.88048e-92	2.4317e-87	4	1	rna-NM_002038.4	NM_002038.4	mRNA	IFI6	interferon alpha inducible protein 6, transcript variant 1
rna-NM_001105556.3	147	10	rna-NM_001105556.3	5.26089	-3.84532	8.90442e-09	3.56356e-06	498	1	rna-NM_001105556.3	NM_001105556.3	mRNA	THEMIS2	thymocyte selection associated family member 2, transcript variant 3
rna-NM_001375646.1	2598	9	rna-NM_001375646.1	7.25665	-8.14084	3.48036e-68	1.38727e-64	50	1	rna-NM_001375646.1	NM_001375646.1	mRNA	IFI44L	interferon induced protein 44 like, transcript variant 2
rna-NR_135641.1	2281	25	rna-NR_135641.1	7.89974	-6.47917	1.91035e-55	5.51788e-52	69	1	rna-NR_135641.1	NR_135641.1	misc_RNA	IFI44	interferon induced protein 44, transcript variant 3
rna-NM_002053.3	207	21	rna-NM_002053.3	6.04299	-3.26875	3.03306e-09	1.25153e-06	483	1	rna-NM_002053.3	NM_002053.3	mRNA	GBP1	guanylate binding protein 1
rna-NM_052941.5	51	1	rna-NM_052941.5	2.8363	-5.64	3.00765e-05	0.00939538	638	1	rna-NM_052941.5	NM_052941.5	mRNA	GBP4	guanylate binding protein 4
rna-NM_003528.3	215	46	rna-NM_003528.3	6.63597	-2.19221	7.07312e-06	0.00233004	605	1	rna-NM_003528.3	NM_003528.3	mRNA	H2BC21	H2B clustered histone 21
rna-NM_001365046.1	11168	3951	rna-NM_001365046.1	12.6976	-1.46666	1.89741e-07	6.93859e-05	544	1	rna-NM_001365046.1	NM_001365046.1	mRNA	ADAR	adenosine deaminase RNA specific, transcript variant 7
rna-XR_007059344.1	990	72	rna-XR_007059344.1	8.0607	-3.74894	3.38352e-23	3.03754e-20	222	1	rna-XR_007059344.1	XR_007059344.1	misc_RNA	IFI16	interferon gamma inducible protein 16, transcript variant X5
rna-NM_031935.3	147	508	rna-NM_031935.3	8.09427	1.82143	8.46379e-07	0.000295936	570	1	rna-NM_031935.3	NM_031935.3	mRNA	HMCN1	hemicentin 1
rna-NR_046236.2	1284	10	rna-NR_046236.2	6.82427	-6.97208	1.16488e-48	2.86618e-45	81	1	rna-NR_046236.2	NR_046236.2	misc_RNA	CMPK2	cytidine/uridine monophosphate kinase 2, transcript variant 4
rna-XM_011510415.3	261	1	rna-XM_011510415.3	4.01404	-7.99548	2.14974e-21	1.8628e-18	230	1	rna-XM_011510415.3	XM_011510415.3	mRNA	RSAD2	radical S-adenosyl methionine domain containing 2, transcript variant X1
rna-XM_047445116.1	7529	2031	rna-XM_047445116.1	11.9332	-1.85785	1.03756e-10	4.52485e-08	457	1	rna-XM_047445116.1	XM_047445116.1	mRNA	EIF2AK2	eukaryotic translation initiation factor 2 alpha kinase 2, transcript variant X3
rna-XM_017005172.2	3057	605	rna-XM_017005172.2	10.4094	-2.30469	3.38725e-14	1.84448e-11	365	1	rna-XM_017005172.2	XM_017005172.2	mRNA	PNPT1	polyribonucleotide nucleotidyltransferase 1, transcript variant X2
rna-NR_147847.1	16	101	rna-NR_147847.1	5.3292	2.69063	7.66182e-05	0.0230071	663	1	rna-NR_147847.1	NR_147847.1	ncRNA	SCTR-AS1	SCTR antisense RNA 1, transcript variant 2
rna-NM_004688.3	598	108	rna-NM_004688.3	7.98954	-2.43669	9.6837e-11	4.23237e-08	455.5	1	rna-NM_004688.3	NM_004688.3	mRNA	NMI	N-myc and STAT interactor
rna-NM_022168.4	1426	57	rna-NM_022168.4	8.15542	-4.61245	8.52256e-34	1.57273e-30	108	1	rna-NM_022168.4	NM_022168.4	mRNA	IFIH1	interferon induced with helicase C domain 1
rna-XM_006712718.2	13016	2453	rna-XM_006712718.2	12.4643	-2.37525	2.7471e-16	1.76612e-13	310	1	rna-XM_006712718.2	XM_006712718.2	mRNA	STAT1	signal transducer and activator of transcription 1, transcript variant X1
rna-XM_024452850.2	1118	88	rna-XM_024452850.2	8.29316	-3.63485	3.95339e-23	3.48633e-20	226	1	rna-XM_024452850.2	XM_024452850.2	mRNA	SP110	SP110 nuclear body protein, transcript variant X5
rna-NM_001080391.2	1556	378	rna-NM_001080391.2	9.58303	-2.00896	2.06655e-10	8.80051e-08	468	1	rna-NM_001080391.2	NM_001080391.2	mRNA	SP100	SP100 nuclear antigen, transcript variant 1
rna-XM_017007570.2	2490	257	rna-XM_017007570.2	9.64387	-3.24388	1.67649e-23	1.61412e-20	206.5	1	rna-XM_017007570.2	XM_017007570.2	mRNA	TRANK1	tetratricopeptide repeat and ankyrin repeat containing 1, transcript variant X5
rna-NR_164663.1	668	266	rna-NR_164663.1	8.71958	-1.296	0.000137358	0.0380214	719.5	1	rna-NR_164663.1	NR_164663.1	misc_RNA	MYD88	MYD88 innate immune signal transduction adaptor, transcript variant 10
rna-NM_007248.5	315	75	rna-NM_007248.5	7.2641	-2.03797	1.82571e-06	0.000618816	588	1	rna-NM_007248.5	NM_007248.5	mRNA	TREX1	three prime repair exonuclease 1, transcript variant 5
rna-NM_003335.3	625	28	rna-NM_003335.3	7.04762	-4.44794	7.7054e-24	7.60241e-21	202	1	rna-NM_003335.3	NM_003335.3	mRNA	UBA7	ubiquitin like modifier activating enzyme 7
rna-NR_170857.1	3392	322	rna-NR_170857.1	10.0295	-3.36458	6.28309e-26	8.46094e-23	148	1	rna-NR_170857.1	NR_170857.1	misc_RNA	PARP9	poly(ADP-ribose) polymerase family member 9, transcript variant 24
rna-NM_138287.3	4435	768	rna-NM_138287.3	10.8499	-2.49733	1.02567e-16	6.97666e-14	293	1	rna-NM_138287.3	NM_138287.3	mRNA	DTX3L	deltex E3 ubiquitin ligase 3L
rna-XR_007095695.1	4081	822	rna-XR_007095695.1	10.8389	-2.27929	2.42941e-14	1.33752e-11	362	1	rna-XR_007095695.1	XR_007095695.1	misc_RNA	PARP14	poly(ADP-ribose) polymerase family member 14, transcript variant X1
rna-NM_021105.3	4662	802	rna-NM_021105.3	10.9172	-2.50685	6.93923e-17	4.78309e-14	289	1	rna-NM_021105.3	NM_021105.3	mRNA	PLSCR1	phospholipid scramblase 1, transcript variant 1
rna-NR_033994.2	310	61	rna-NR_033994.2	7.10352	-2.31297	1.45237e-07	5.46147e-05	529	1	rna-NR_033994.2	NR_033994.2	misc_RNA	TNFSF10	TNF superfamily member 10, transcript variant 4
rna-NM_014398.4	442	3	rna-NM_014398.4	5.18652	-7.17052	4.48526e-29	7.03869e-26	127	1	rna-NM_014398.4	NM_014398.4	mRNA	LAMP3	lysosomal associated membrane protein 3
rna-NM_015907.3	2390	453	rna-NM_015907.3	10.0232	-2.36701	2.28694e-14	1.26257e-11	361	1	rna-NM_015907.3	NM_015907.3	mRNA	LAP3	leucine aminopeptidase 3
rna-NM_001354840.3	235	45	rna-NM_001354840.3	6.68428	-2.35224	1.02228e-06	0.000355566	573	1	rna-NM_001354840.3	NM_001354840.3	mRNA	CXCL8	C-X-C motif chemokine ligand 8, transcript variant 2
rna-NM_152542.5	248	35	rna-NM_152542.5	6.54183	-2.79249	1.53212e-08	6.05858e-06	504	1	rna-NM_152542.5	NM_152542.5	mRNA	PPM1K	protein phosphatase, Mg2+/Mn2+ dependent 1K
rna-XM_005263083.5	912	90	rna-XM_005263083.5	8.16246	-3.30862	4.41698e-19	3.28472e-16	266.5	1	rna-XM_005263083.5	XM_005263083.5	mRNA	HERC6	HECT and RLD domain containing E3 ubiquitin protein ligase family member 6, transcript variant X1
rna-NM_016323.4	1943	129	rna-NM_016323.4	8.96774	-3.88042	4.00917e-29	6.34148e-26	126	1	rna-NM_016323.4	NM_016323.4	mRNA	HERC5	HECT and RLD domain containing E3 ubiquitin protein ligase 5
rna-NR_133005.2	179	467	rna-NR_133005.2	8.17564	1.41588	0.000106894	0.0308855	688.5	1	rna-NR_133005.2	NR_133005.2	misc_RNA	ADH1C	alcohol dehydrogenase 1C (class I), gamma polypeptide, transcript variant 2
rna-NM_001184741.1	1456	3421	rna-NM_001184741.1	11.1241	1.26483	1.19332e-05	0.00386086	616	1	rna-NM_001184741.1	NM_001184741.1	mRNA	FGB	fibrinogen beta chain, transcript variant 2
rna-NM_000508.5	1321	2994	rna-NM_000508.5	10.9577	1.21287	2.91316e-05	0.00911449	637	1	rna-NM_000508.5	NM_000508.5	mRNA	FGA	fibrinogen alpha chain, transcript variant alpha-E
rna-NM_000509.6	460	1336	rna-NM_000509.6	9.61469	1.57064	5.18054e-07	0.00018274	565	1	rna-NM_000509.6	NM_000509.6	mRNA	FGG	fibrinogen gamma chain, transcript variant gamma
rna-XM_024454132.2	2100	157	rna-XM_024454132.2	9.16549	-3.70913	9.17578e-28	1.29697e-24	141	1	rna-XM_024454132.2	XM_024454132.2	mRNA	DDX60	DExD/H-box helicase 60, transcript variant X2
rna-XM_047416399.1	4103	582	rna-XM_047416399.1	10.5938	-2.78517	9.5405e-20	7.7234e-17	243	1	rna-XM_047416399.1	XM_047416399.1	mRNA	DDX60L	DExD/H-box 60 like, transcript variant X9
rna-NM_003265.3	275	63	rna-NM_003265.3	7.04037	-2.09359	2.78728e-06	0.000939941	591	1	rna-NM_003265.3	NM_003265.3	mRNA	TLR3	toll like receptor 3
rna-NM_032385.5	22	144	rna-NM_032385.5	5.81477	2.74291	3.58013e-06	0.00119718	595.5	1	rna-NM_032385.5	NM_032385.5	mRNA	FAXDC2	fatty acid hydroxylase domain containing 2
rna-NM_002116.8	860	215	rna-NM_002116.8	8.74828	-1.96758	7.48552e-09	3.01387e-06	495	1	rna-NM_002116.8	NM_002116.8	mRNA	HLA-A	major histocompatibility complex, class I, A, transcript variant 1 (A*03:01:01:01)
rna-NM_001402.6	16847	34503	rna-NM_001402.6	14.5574	1.06665	0.000110055	0.0316964	692	1	rna-NM_001402.6	NM_001402.6	mRNA	EEF1A1	eukaryotic translation elongation factor 1 alpha 1
rna-NM_004289.7	479	175	rna-NM_004289.7	8.17764	-1.42025	0.000102216	0.0296964	686	1	rna-NM_004289.7	NM_004289.7	mRNA	NFE2L3	NFE2 like bZIP transcription factor 3
rna-NM_001374335.1	1369	444	rna-NM_001374335.1	9.60675	-1.59207	3.73906e-07	0.000133787	557	1	rna-NM_001374335.1	NM_001374335.1	mRNA	NT5C3A	5'-nucleotidase, cytosolic IIIA, transcript variant 6
rna-NM_000596.4	791	262	rna-NM_000596.4	8.83057	-1.56169	3.38365e-06	0.0011372	593	1	rna-NM_000596.4	NM_000596.4	mRNA	IGFBP1	insulin like growth factor binding protein 1
rna-NM_001193307.2	1514	93	rna-NM_001193307.2	8.55175	-3.99257	1.4592e-28	2.2544e-25	128.5	1	rna-NM_001193307.2	NM_001193307.2	mRNA	SAMD9	sterile alpha motif domain containing 9, transcript variant 2
rna-NM_001303500.3	763	29	rna-NM_001303500.3	7.21685	-4.68514	1.48453e-27	2.08357e-24	142	1	rna-NM_001303500.3	NM_001303500.3	mRNA	SAMD9L	sterile alpha motif domain containing 9 like, transcript variant 5
gene-EIF4BP6	708	1744	gene-EIF4BP6	10.118	1.333	1.00292e-05	0.00326605	612	1	gene-EIF4BP6		exon	EIF4BP6
rna-NM_018295.5	402	82	rna-NM_018295.5	7.50439	-2.26108	2.8828e-08	1.11997e-05	513	1	rna-NM_018295.5	NM_018295.5	mRNA	TMEM140	transmembrane protein 140
rna-NR_130117.2	2251	263	rna-NR_130117.2	9.58773	-3.06501	3.14308e-21	2.68848e-18	233	1	rna-NR_130117.2	NR_130117.2	misc_RNA	PARP12	poly(ADP-ribose) polymerase family member 12, transcript variant 2
rna-NM_001286692.2	54	3	rna-NM_001286692.2	3.67002	-4.1375	0.000150478	0.0410263	727	1	rna-NM_001286692.2	NM_001286692.2	mRNA	RGS22	regulator of G protein signaling 22, transcript variant 2
rna-NR_134234.2	1748	42	rna-NR_134234.2	8.08199	-5.34675	1.69264e-42	3.79038e-39	88	1	rna-NR_134234.2	NR_134234.2	misc_RNA	PARP10	poly(ADP-ribose) polymerase family member 10, transcript variant 3
rna-NM_001278352.2	349	1007	rna-NM_001278352.2	9.21156	1.56119	1.38043e-06	0.000469488	584.5	1	rna-NM_001278352.2	NM_001278352.2	mRNA	ACO1	aconitase 1, transcript variant 1
rna-NM_001385912.1	3413	193	rna-NM_001385912.1	9.66473	-4.11195	7.64386e-35	1.47905e-31	103	1	rna-NM_001385912.1	NM_001385912.1	mRNA	DDX58	DExD/H-box helicase 58, transcript variant 5
rna-NM_001318144.2	209	663	rna-NM_001318144.2	8.5402	1.69793	1.05829e-06	0.000366814	575	1	rna-NM_001318144.2	NM_001318144.2	mRNA	AQP3	aquaporin 3 (Gill blood group), transcript variant 2
rna-NM_001382757.1	12765	5905	rna-NM_001382757.1	13.0839	-1.07976	0.000103408	0.0299989	687	1	rna-NM_001382757.1	NM_001382757.1	mRNA	CTSL	cathepsin L, transcript variant 6
gene-EIF4BP3	181	490	gene-EIF4BP3	8.21833	1.46921	5.21355e-05	0.015961	651	1	gene-EIF4BP3		exon	EIF4BP3
rna-NM_014290.3	1317	358	rna-NM_014290.3	9.42352	-1.8468	7.03569e-09	2.84424e-06	493	1	rna-NM_014290.3	NM_014290.3	mRNA	TDRD7	tudor domain containing 7, transcript variant 1
rna-XR_929880.4	1347	307	rna-XR_929880.4	9.32891	-2.10102	7.53935e-11	3.32432e-08	452	1	rna-XR_929880.4	XR_929880.4	misc_RNA	TRIM14	tripartite motif containing 14, transcript variant X4
gene-EEF1A1P5	14244	28915	gene-EEF1A1P5	14.3089	1.05389	0.000134163	0.0372405	718	1	gene-EEF1A1P5		exon	EEF1A1P5
rna-NM_000954.6	27	132	rna-NM_000954.6	5.89973	2.32193	7.33684e-05	0.0221886	659	1	rna-NM_000954.6	NM_000954.6	mRNA	PTGDS	prostaglandin D2 synthase
rna-NR_135469.2	617	240	rna-NR_135469.2	8.5881	-1.32981	0.000118398	0.0338377	695	1	rna-NR_135469.2	NR_135469.2	misc_RNA	MASTL	microtubule associated serine/threonine kinase like, transcript variant 6
rna-NM_001547.5	2113	65	rna-NM_001547.5	8.53381	-4.99029	3.38276e-41	7.24928e-38	93	1	rna-NM_001547.5	NM_001547.5	mRNA	IFIT2	interferon induced protein with tetratricopeptide repeats 2
rna-NM_001289758.2	4090	71	rna-NM_001289758.2	9.07391	-5.81572	3.44385e-56	1.03994e-52	65	1	rna-NM_001289758.2	NM_001289758.2	mRNA	IFIT3	interferon induced protein with tetratricopeptide repeats 3, transcript variant 3
rna-XR_946183.4	2	59	rna-XR_946183.4	3.44141	4.91506	1.37926e-05	0.00437022	626.5	1	rna-XR_946183.4	XR_946183.4	ncRNA	LOC101926887	uncharacterized LOC101926887, transcript variant X3
rna-NM_001270930.2	6656	46	rna-NM_001270930.2	9.11209	-7.14446	1.58194e-75	8.83418e-72	34	1	rna-NM_001270930.2	NM_001270930.2	mRNA	IFIT1	interferon induced protein with tetratricopeptide repeats 1, transcript variant 5
rna-NM_012420.3	1440	297	rna-NM_012420.3	9.35318	-2.24511	3.62826e-12	1.7594e-09	411	1	rna-NM_012420.3	NM_012420.3	mRNA	IFIT5	interferon induced protein with tetratricopeptide repeats 5
rna-XM_011539248.2	520	119	rna-XM_011539248.2	7.95868	-2.09513	2.9644e-08	1.14456e-05	515	1	rna-XM_011539248.2	XM_011539248.2	mRNA	PIK3AP1	phosphoinositide-3-kinase adaptor protein 1, transcript variant X1
rna-NM_003641.5	5159	156	rna-NM_003641.5	9.80923	-5.01505	2.9753e-48	7.23143e-45	82	1	rna-NM_003641.5	NM_003641.5	mRNA	IFITM1	interferon induced transmembrane protein 1
rna-NR_049759.2	1471	187	rna-NR_049759.2	9.03483	-2.94327	2.12018e-18	1.54781e-15	272.5	1	rna-NR_049759.2	NR_049759.2	misc_RNA	IFITM3	interferon induced transmembrane protein 3, transcript variant 2
rna-NM_003141.4	1065	211	rna-NM_003141.4	8.88896	-2.30312	8.0991e-12	3.78021e-09	427	1	rna-NM_003141.4	NM_003141.4	mRNA	TRIM21	tripartite motif containing 21
rna-NM_006074.5	2051	239	rna-NM_006074.5	9.45158	-3.06882	6.21671e-21	5.22781e-18	237	1	rna-NM_006074.5	NM_006074.5	mRNA	TRIM22	tripartite motif containing 22, transcript variant 1
rna-NR_073039.3	234	68	rna-NR_073039.3	6.979	-1.75048	0.000118929	0.0338377	696	1	rna-NR_073039.3	NR_073039.3	misc_RNA	MDK	midkine, transcript variant 7
rna-NM_198183.3	2879	480	rna-NM_198183.3	10.1992	-2.55204	1.45486e-16	9.86236e-14	294	1	rna-NM_198183.3	NM_198183.3	mRNA	UBE2L6	ubiquitin conjugating enzyme E2 L6, transcript variant 2
rna-NM_000062.3	73	6	rna-NM_000062.3	4.38748	-3.57244	5.04802e-05	0.015478	649.5	1	rna-NM_000062.3	NM_000062.3	mRNA	SERPING1	serpin family G member 1, transcript variant 1
rna-NR_027391.2	63	2	rna-NR_027391.2	3.48873	-4.94486	9.21092e-06	0.00300448	610	1	rna-NR_027391.2	NR_027391.2	misc_RNA	SLC15A3	solute carrier family 15 member 3, transcript variant 2
rna-NM_004585.5	218	30	rna-NM_004585.5	6.33763	-2.82887	4.59663e-08	1.755e-05	522	1	rna-NM_004585.5	NM_004585.5	mRNA	PLAAT4	phospholipase A and acyltransferase 4
rna-NM_138456.4	427	26	rna-NM_138456.4	6.71936	-4.00523	1.34522e-17	9.50714e-15	282	1	rna-NM_138456.4	NM_138456.4	mRNA	BATF2	basic leucine zipper ATF-like transcription factor 2, transcript variant 1
rna-NM_001165.5	2455	927	rna-NM_001165.5	10.5591	-1.37266	3.40607e-06	0.00114281	594	1	rna-NM_001165.5	NM_001165.5	mRNA	BIRC3	baculoviral IAP repeat containing 3, transcript variant 1
rna-NM_201442.4	7718	3401	rna-NM_201442.4	12.323	-1.14985	4.24582e-05	0.0131396	644	1	rna-NM_201442.4	NM_201442.4	mRNA	C1S	complement C1s, transcript variant 1
rna-NM_001300821.3	4184	10062	rna-NM_001300821.3	12.6637	1.29838	3.68697e-06	0.00122656	598.5	1	rna-NM_001300821.3	NM_001300821.3	mRNA	EIF4B	eukaryotic translation initiation factor 4B, transcript variant 1
rna-XR_007063122.1	1704	400	rna-XR_007063122.1	9.68937	-2.05843	5.58845e-11	2.50287e-08	444.5	1	rna-XR_007063122.1	XR_007063122.1	misc_RNA	STAT2	signal transducer and activator of transcription 2, transcript variant X10
rna-NM_001320151.2	3838	259	rna-NM_001320151.2	9.96156	-3.85691	2.91253e-32	4.91922e-29	118	1	rna-NM_001320151.2	NM_001320151.2	mRNA	OAS1	2'-5'-oligoadenylate synthetase 1, transcript variant 4
rna-NM_006187.4	17513	799	rna-NM_006187.4	11.8692	-4.42167	7.38343e-44	1.75181e-40	84	1	rna-NM_006187.4	NM_006187.4	mRNA	OAS3	2'-5'-oligoadenylate synthetase 3
rna-NM_002535.3	6173	3	rna-NM_002535.3	7.08845	-10.9744	1.53607e-97	3.06138e-92	1	1	rna-NM_002535.3	NM_002535.3	mRNA	OAS2	2'-5'-oligoadenylate synthetase 2, transcript variant 2
rna-NM_001395418.1	1295	8	rna-NM_001395418.1	6.66946	-7.30631	2.52104e-50	6.44158e-47	78	1	rna-NM_001395418.1	NM_001395418.1	mRNA	OASL	2'-5'-oligoadenylate synthetase like, transcript variant 4
rna-XM_047430778.1	58	4	rna-XM_047430778.1	3.92908	-3.82556	0.000162721	0.0442433	733	1	rna-XM_047430778.1	XM_047430778.1	mRNA	EPSTI1	epithelial stromal interaction 1, transcript variant X3
rna-NM_004048.4	3251	500	rna-NM_004048.4	10.3163	-2.66846	5.06211e-18	3.66865e-15	275	1	rna-NM_004048.4	NM_004048.4	mRNA	B2M	beta-2-microglobulin
rna-NR_162102.1	2134	350	rna-NR_162102.1	9.75537	-2.57571	4.03046e-16	2.55819e-13	314	1	rna-NR_162102.1	NR_162102.1	precursor_RNA	MIR10393	microRNA 10393
rna-NM_033238.3	961	226	rna-NM_033238.3	8.86438	-2.05579	1.00941e-09	4.19115e-07	480	1	rna-NM_033238.3	NM_033238.3	mRNA	PML	PML nuclear body scaffold, transcript variant 1
rna-NR_130134.2	235	42	rna-NR_130134.2	6.63451	-2.45178	4.5363e-07	0.000161444	560	1	rna-NR_130134.2	NR_130134.2	misc_RNA	ISG20	interferon stimulated exonuclease gene 20, transcript variant 7
rna-XR_933073.3	89	0	rna-XR_933073.3	-0.999909	-6.44331	1.19614e-09	4.95616e-07	481	1	rna-XR_933073.3	XR_933073.3	ncRNA	LOC105371082	uncharacterized LOC105371082, transcript variant X3
rna-NR_169520.1	1015	139	rna-NR_169520.1	8.55319	-2.8359	7.41933e-16	4.52194e-13	325	1	rna-NR_169520.1	NR_169520.1	misc_RNA	NLRC5	NLR family CARD domain containing 5, transcript variant 35
rna-NR_046398.3	2206	1	rna-NR_046398.3	5.5537	-11.0748	6.7459e-72	2.80096e-68	48	1	rna-NR_046398.3	NR_046398.3	misc_RNA	XAF1	XIAP associated factor 1, transcript variant 5
rna-NM_001251.3	1827	259	rna-NM_001251.3	9.42613	-2.78603	1.03775e-17	7.38654e-15	279.5	1	rna-NM_001251.3	NM_001251.3	mRNA	CD68	CD68 molecule, transcript variant 1
rna-NR_024043.2	468	63	rna-NR_024043.2	7.42391	-2.86066	4.09788e-12	1.97273e-09	413.5	1	rna-NR_024043.2	NR_024043.2	misc_RNA	LGALS9	galectin 9, transcript variant 3
rna-NM_005165.3	100	299	rna-NM_005165.3	7.43402	1.61257	9.97457e-05	0.0290209	685	1	rna-NM_005165.3	NM_005165.3	mRNA	ALDOC	aldolase, fructose-bisphosphate C
rna-NM_024119.3	127	6	rna-NM_024119.3	4.78691	-4.3713	6.69084e-09	2.71034e-06	491.5	1	rna-NM_024119.3	NM_024119.3	mRNA	DHX58	DExH-box helicase 58
rna-NM_005533.5	2025	164	rna-NM_005533.5	9.17072	-3.59373	2.38504e-26	3.30096e-23	143.5	1	rna-NM_005533.5	NM_005533.5	mRNA	IFI35	interferon induced protein 35, transcript variant 1
rna-NM_005082.5	4038	1075	rna-NM_005082.5	11.0249	-1.87688	1.67884e-10	7.18011e-08	466	1	rna-NM_005082.5	NM_005082.5	mRNA	TRIM25	tripartite motif containing 25
rna-NR_037408.1	307	68	rna-NR_037408.1	7.17487	-2.14221	8.12322e-07	0.000284527	569	1	rna-NR_037408.1	NR_037408.1	precursor_RNA	MIR3614	microRNA 3614
rna-NM_005567.4	19508	4755	rna-NM_005567.4	13.2336	-2.00413	1.90392e-12	9.3461e-10	406	1	rna-NM_005567.4	NM_005567.4	mRNA	LGALS3BP	galectin 3 binding protein
rna-NM_018381.4	1448	286	rna-NM_018381.4	9.32995	-2.30755	1.05902e-12	5.28979e-10	399	1	rna-NM_018381.4	NM_018381.4	mRNA	SHFL	shiftless antiviral inhibitor of ribosomal frameshifting, transcript variant 1
rna-NR_163150.1	208	7	rna-NR_163150.1	5.25399	-4.86066	8.94087e-14	4.80301e-11	371	1	rna-NR_163150.1	NR_163150.1	misc_RNA	HSH2D	hematopoietic SH2 domain containing, transcript variant 2
rna-NM_004335.4	838	3	rna-NM_004335.4	5.64798	-8.09342	1.23171e-43	2.85441e-40	86	1	rna-NM_004335.4	NM_004335.4	mRNA	BST2	bone marrow stromal cell antigen 2
rna-NR_130765.1	66	3	rna-NR_130765.1	3.81477	-4.42701	1.52844e-05	0.00482755	631	1	rna-NR_130765.1	NR_130765.1	ncRNA	BISPR	BST2 interferon stimulated positive regulator, transcript variant 1
rna-NM_006332.5	392	128	rna-NM_006332.5	7.80745	-1.58229	4.46803e-05	0.0137845	646	1	rna-NM_006332.5	NM_006332.5	mRNA	IFI30	IFI30 lysosomal thiol reductase
rna-XM_047439136.1	549	72	rna-XM_047439136.1	7.63538	-2.89832	3.36658e-13	1.75644e-10	381.5	1	rna-XM_047439136.1	XM_047439136.1	mRNA	PLEKHA4	pleckstrin homology domain containing A4, transcript variant X6
rna-NM_001385639.1	114	5	rna-NM_001385639.1	4.5775	-4.47854	2.13855e-08	8.39002e-06	507.5	1	rna-NM_001385639.1	NM_001385639.1	mRNA	IL4I1	interleukin 4 induced 1, transcript variant 6
rna-NM_001363729.2	1829	235	rna-NM_001363729.2	9.35677	-2.9279	4.2606e-19	3.21643e-16	264	1	rna-NM_001363729.2	NM_001363729.2	mRNA	SAMHD1	SAM and HD domain containing deoxynucleoside triphosphate triphosphohydrolase 1, transcript variant 2
rna-XM_047440443.1	18466	8668	rna-XM_047440443.1	13.6271	-1.05868	0.000131746	0.0368262	711.5	1	rna-XM_047440443.1	XM_047440443.1	mRNA	TGM2	transglutaminase 2, transcript variant X1
rna-NM_021035.3	3797	1029	rna-NM_021035.3	10.9489	-1.8512	3.17582e-10	1.34668e-07	470	1	rna-NM_021035.3	NM_021035.3	mRNA	ZNFX1	zinc finger NFX1-type containing 1
rna-NM_007346.4	1329	541	rna-NM_007346.4	9.7279	-1.26422	4.33329e-05	0.0133895	645	1	rna-NM_007346.4	NM_007346.4	mRNA	OGFR	opioid growth factor receptor
rna-NM_001037335.2	4927	331	rna-NM_001037335.2	10.3187	-3.86338	3.09053e-33	5.54903e-30	110.5	1	rna-NM_001037335.2	NM_001037335.2	mRNA	HELZ2	helicase with zinc finger 2, transcript variant 1
rna-NM_002463.2	288	0	rna-NM_002463.2	-0.999909	-8.1375	2.24705e-24	2.33249e-21	189	1	rna-NM_002463.2	NM_002463.2	mRNA	MX2	MX dynamin like GTPase 2
rna-XM_017028349.3	6056	11	rna-XM_017028349.3	8.01188	-9.0723	1.26848e-89	1.50878e-85	8	1	rna-XM_017028349.3	XM_017028349.3	mRNA	MX1	MX dynamin like GTPase 1, transcript variant X11
rna-NM_017414.4	610	76	rna-NM_017414.4	7.75039	-2.97232	2.98887e-14	1.641e-11	363	1	rna-NM_017414.4	NM_017414.4	mRNA	USP18	ubiquitin specific peptidase 18
rna-XM_011530392.4	2111	483	rna-XM_011530392.4	9.97989	-2.09541	1.14816e-11	5.28473e-09	433	1	rna-XM_011530392.4	XM_011530392.4	mRNA	APOL6	apolipoprotein L6, transcript variant X1
rna-NM_145343.3	1073	279	rna-NM_145343.3	9.09587	-1.91089	5.92567e-09	2.43001e-06	486	1	rna-NM_145343.3	NM_145343.3	mRNA	APOL1	apolipoprotein L1, transcript variant 2
rna-NM_005318.4	5251	1949	rna-NM_005318.4	11.6435	-1.39744	1.00811e-06	0.000351252	572	1	rna-NM_005318.4	NM_005318.4	mRNA	H1-0	H1.0 linker histone
rna-NM_016091.4	1768	3789	rna-NM_016091.4	11.3378	1.13212	7.71434e-05	0.0231198	665	1	rna-NM_016091.4	NM_016091.4	mRNA	EIF3L	eukaryotic translation initiation factor 3 subunit L, transcript variant 1
rna-NM_001257989.1	461	49	rna-NM_001257989.1	7.23176	-3.20149	6.1891e-14	3.33375e-11	369.5	1	rna-NM_001257989.1	NM_001257989.1	mRNA	TYMP	thymidine phosphorylase, transcript variant 5
rna-NM_001014440.4	481	75	rna-NM_001014440.4	7.56945	-2.64865	4.67937e-11	2.12437e-08	438.5	1	rna-NM_001014440.4	NM_001014440.4	mRNA	ODF3B	outer dense fiber of sperm tails 3B, transcript variant 3
rna-NM_007220.4	138	390	rna-NM_007220.4	7.85802	1.53123	6.72198e-05	0.02036	658	1	rna-NM_007220.4	NM_007220.4	mRNA	CA5B	carbonic anhydrase 5B
gene-EIF4BP7	251	634	gene-EIF4BP7	8.64003	1.36922	6.59585e-05	0.0200084	657	1	gene-EIF4BP7		exon	EIF4BP7
rna-NM_003890.2-2	152	472	rna-NM_003890.2-2	8.06538	1.66714	7.20336e-06	0.00236903	606	1	rna-NM_003890.2-2	NM_003890.2	mRNA	FCGBP	Fc gamma binding protein
rna-NM_004029.4-2	48	0	rna-NM_004029.4-2	-0.999909	-5.55254	1.0096e-05	0.00327177	614	1	rna-NM_004029.4-2	NM_004029.4	mRNA	IRF7	interferon regulatory factor 7, transcript variant b
rna-NM_002117.6-2	1674	263	rna-NM_002117.6-2	9.37409	-2.63774	4.98072e-16	3.10205e-13	320	1	rna-NM_002117.6-2	NM_002117.6	mRNA	HLA-C	major histocompatibility complex, class I, C, transcript variant 1
rna-NM_005514.8-3	408	10	rna-NM_005514.8-3	5.99727	-5.31808	9.35417e-23	8.14098e-20	229	1	rna-NM_005514.8-3	NM_005514.8	mRNA	HLA-B	major histocompatibility complex, class I, B
rna-NM_001242758.1-3	2830	506	rna-NM_001242758.1-3	10.2249	-2.45117	1.63842e-15	9.41027e-13	347	1	rna-NM_001242758.1-3	NM_001242758.1	mRNA	HLA-A	major histocompatibility complex, class I, A, transcript variant 2 (A*01:01:01:01)
rna-NM_005514.8-5	1909	12	rna-NM_005514.8-5	7.24187	-7.28122	9.94052e-58	3.47569e-54	57	1	rna-NM_005514.8-5	NM_005514.8	mRNA	HLA-B	major histocompatibility complex, class I, B
rna-NM_002116.8-4	166	29	rna-NM_002116.8-4	6.1166	-2.48464	6.56091e-06	0.00216488	604	1	rna-NM_002116.8-4	NM_002116.8	mRNA	HLA-A	major histocompatibility complex, class I, A, transcript variant 1 (A*03:01:01:01)
rna-COX3	42196	98902	rna-COX3	15.9794	1.26131	4.95255e-06	0.00163961	602	1	rna-COX3		mRNA	COX3

## Sheet: Fig.8D-E
D	Relative expression of IFN-b
			Ct
		no.	IFN-b	hb-actin	relative means	average	stdev
	M+DMSO	1	30.18	17.87	1	1	0
		2	29.14	17.87	1
		3	30.38	17.38	1
	Empty+DMSO	1	32.82	17.87	0.147966	0.080728	0.0629282
		2	33.88	17.87	0.070969
		3	35	17.38	0.0232493
	M+poly(I:C)	1	27.78	17.87	4.86801	4.04027	1.06781
		2	27.92	17.87	4.41782
		3	28.07	17.38	2.83497
	Empty+poly(I:C)	1	21.64	17.87	343.302	317.257	55.9247
		2	21.1	17.38	355.408
		3	21.62	17.41	253.06
E	Relative enrichment of IFN-b
			Ct
		no.	IFN-b	Input	relative means	average	stdev
	M+IFN－β_IgG	1	35	14.6	1	1	0
		2	35	14.52	1
		3	35	16.94	1
	M+IFN－β_MeRIP	1	25.01	14.6	603.273	714.874	127.061
		2	24.43	14.52	853.157
		3	25.16	14.94	688.192
	empty+IFN－β_IgG	1	35	18.53	9.04216	27.7199	16.18
		2	35	20.58	37.4441
		3	35	20.55	36.6735
	empty+IFN－β_MeRIP	1	25.21	20.53	32019.6	26584.4	4794.08
		2	25.63	20.58	24776.2
		3	25.71	20.55	22957.3

## Sheet: S.Fig.1
B	PLA signal count
	No. of PLA signals
cell no.	infected	uninfected
1	172	4
2	216	4
3	80	10
4	167	5
5	474	3
6	98	3
7	97	3
8	170	2
9	146	2
10	341	26
ave	196.1	6.2
stdev	123.001	7.3303
C	Colocalization efficiency
	Manders coefficient
cell no.	PLA vs dsRNA	PLA vs EGFP
1	0.697	0.179
2	0.957	0.434
3	0.975	0.322
4	0.791	0.316
5	0.889	0.005
6	0.909	0.001
7	0.944	0.229
8	0.937	0.636
9	0.952	0.54
10	0.977	0.355
ave	0.9028	0.3017
stdev	0.0906922	0.207711

[truncated: 7 more sheets: S.Fig.2, S.Fig.4, S.Fig.6, S.Fig.7, S.Fig.8, S.Fig9, S.Fig.10]
